# Supplementary material for: Differences in electromyographic activity of biceps brachii and brachioradialis while performing three variants of curl
Source: PeerJ. 2018 Jul 13;6:e5165. doi: 10.7717/peerj.5165 (PMC6047503; doi:10.7717/peerj.5165)
Supplement: Supplemental Information 1 [file peerj-06-5165-s001.xlsx]

## Sheet: Foglio1
		BICEPS BRACHII			BRACHIORADIALIS
		Barbell curl	EZ barbell curl	Dumbbell curl	Barbell curl	EZ barbell curl	Dumbbell curl
Whole exercise [mV]	Mean	0.6759	0.743	0.6538	0.4111	0.4351	0.3675
	SD	0.1991	0.2747	0.3191	0.1136	0.1497	0.1013
Concentric phase [mV]	Mean	0.9365	1.002	0.8991	0.559	0.5895	0.5023
	SD	0.362	0.3895	0.4202	0.1696	0.203	0.1384
Eccentric phase [mV]	Mean	0.4842	0.5258	0.4263	0.2874	0.3013	0.2423
	SD	0.1347	0.1945	0.2396	0.06957	0.1004	0.06779
